# Supplementary material for: TRIM29 hypermethylation drives esophageal cancer progression via suppression of ZNF750
Source: Cell Death Discov. 2023 Jun 26;9:191. doi: 10.1038/s41420-023-01491-1 (PMC10293201; doi:10.1038/s41420-023-01491-1)
Supplement: Supplementary file 7 — Table S2 [file 41420_2023_1491_MOESM7_ESM.xlsx]

## Sheet: 处理
gene_name	correlation coefficient	p_value
LYPD3	0.881797	0
FAM83C	0.87668	1.02185e-52
CERS3	0.874773	3.22178e-52
TMEM40	0.862296	0
CALML3	0.861475	5.9409e-49
KRT6A	0.859967	0
ALDH3B2	0.855335	0
GRHL3	0.853489	0
PKP1	0.850974	0
TRIM29	0.850745	0
GBP6	0.849924	0
DSG3	0.84777	0
BNIPL	0.845391	0
GLTP	0.841259	0
TMEM79	0.839974	0
CALML3-AS1	0.839554	0
KRT16	0.838842	0
IVL	0.835911	1.54998e-43
CAPNS2	0.832934	5.75654e-43
CSTA	0.831842	0
PGLYRP3	0.831343	1.14881e-42
A2ML1	0.829316	0
SPRR1B	0.828475	3.91712e-42
KRT6B	0.828065	4.66047e-42
TGM5	0.827338	6.33146e-42
GJB6	0.82718	6.76735e-42
TMPRSS11D	0.826549	8.81884e-42
USH1G	0.826267	9.92229e-42
SERPINB13	0.824766	1.85217e-41
SDR9C7	0.823566	3.0379e-41
PERP	0.823214	0
TMPRSS11E	0.822644	4.43111e-41
TMEM154	0.822251	0
SLC39A2	0.821957	5.86248e-41
DENND2C	0.821833	0
SBSN	0.821791	6.27095e-41
SPRR1A	0.820934	8.87593e-41
KRT16P3	0.820634	1.00198e-40
DSP	0.819815	0
CLCA2	0.81876	2.12369e-40
TMPRSS11F	0.817769	3.14851e-40
TINCR	0.816753	0
FOXN1	0.816137	0
DSC3	0.81474	0
TGM1	0.814523	0
C10orf99	0.810316	5.64871e-39
LY6D	0.809557	7.526e-39
GJB5	0.805533	0
SDC1	0.80503	0
BTBD11	0.803591	0
KRT6C	0.801501	1.46277e-37
WFDC5	0.801295	1.57552e-37
S100A8	0.80063	0
ANXA1	0.800627	0
CERS3-AS1	0.800562	2.04889e-37
FOXE1	0.798708	3.96603e-37
PPL	0.798199	0
FAT2	0.79816	0
ZNF185	0.797223	0
MAST4	0.796619	0
SPRR2A	0.796377	9.00392e-37
TIAM1	0.795416	0
GJB2	0.794386	0
SPRR2D	0.794128	1.96725e-36
AL033384.1	0.793609	2.35241e-36
AC244230.1	0.791476	4.88056e-36
ARHGEF4	0.790985	0
AC011473.4	0.789859	8.44102e-36
FLG	0.789808	0
RHCG	0.789613	0
KRT5	0.788744	0
GNA15	0.788679	0
BICD2	0.78775	0
RNF225	0.787315	1.97891e-35
NECTIN4	0.78698	0
RHOV	0.786646	0
LTB4R	0.78663	0
GPR87	0.785764	3.30866e-35
NECTIN1	0.785331	0
SPRR4	0.78527	3.89321e-35
CDK5R1	0.785184	0
AC011374.1	0.784735	4.64095e-35
PTPN13	0.784549	0
RAET1L	0.784092	0
KRT16P1	0.783536	6.86873e-35
IL36RN	0.782362	1.00598e-34
S100A2	0.781972	0
CNFN	0.781775	0
AC112236.1	0.781461	1.3461e-34
CT69	0.781152	1.48683e-34
HCAR2	0.780826	0
BNC1	0.780541	1.8096e-34
SPRR2E	0.780459	1.85741e-34
ARL4D	0.777309	0
KRTDAP	0.776208	7.15493e-34
TMPRSS11A	0.774649	1.16428e-33
DSG1	0.774614	0
LINC02560	0.773267	1.78738e-33
SFN	0.773126	0
GRHL1	0.772293	0
S100A9	0.772178	0
KLC3	0.7708	0
KPRP	0.770027	4.82469e-33
SPRR2C	0.769146	6.30094e-33
PITX1	0.768861	0
KRT16P4	0.768095	8.6525e-33
LINC01527	0.768038	8.80426e-33
LINC01932	0.767623	9.97277e-33
SPRR2B	0.76733	1.08905e-32
HSPB1	0.766919	0
GSDMC	0.766606	0
KRT14	0.766244	1.50682e-32
PARD6G	0.765361	0
PGLYRP4	0.764406	2.60012e-32
CSTB	0.763907	0
SOX15	0.763461	0
CAPNS1P1	0.762477	4.58571e-32
KRT31	0.762254	4.89511e-32
TMPRSS11GP	0.761137	6.77978e-32
TACSTD2	0.760952	0
LGALS7B	0.760312	8.61308e-32
SLURP1	0.759834	9.89094e-32
AC007834.1	0.759415	1.11623e-31
CALML5	0.758849	1.31358e-31
FETUB	0.758532	1.43911e-31
PPP2R2C	0.757898	0
LGI3	0.756044	2.92688e-31
ADH7	0.756027	2.94077e-31
LTB4R2	0.755318	0
IL20RB	0.754796	0
PLA2G4E	0.754099	0
RNF222	0.754054	0
ANXA8	0.753974	5.25021e-31
AC008556.1	0.75142	0
AC009123.1	0.751174	1.14646e-30
TP63	0.750156	0
MICALL1	0.750077	0
PAK6	0.74908	0
SERPINB12	0.748672	2.28422e-30
ARHGAP23	0.747864	0
HES2	0.747401	0
LY6G6C	0.747302	0
C12orf54	0.746954	3.64956e-30
KRT16P2	0.746835	3.76933e-30
HAS3	0.746181	0
CERS4	0.746004	0
NOD2	0.744818	0
FABP5	0.744807	0
LCE3E	0.744735	6.64872e-30
IL36G	0.743609	8.99169e-30
LINC01206	0.743137	1.02019e-29
ZNF385A	0.743051	0
LINC02031	0.743042	1.04618e-29
SCEL	0.742808	0
MIR205HG	0.742286	1.27959e-29
KRT16P5	0.741339	1.64486e-29
TFAP2C	0.740135	0
DUOXA1	0.739887	0
CELSR2	0.73939	0
RPTN	0.738534	3.43938e-29
TP53AIP1	0.738128	0
CYP4F22	0.737172	0
FAM25A	0.736624	5.65315e-29
NIPAL4	0.736099	0
NCCRP1	0.736031	0
TMPRSS11BNL	0.735352	7.85052e-29
AL161636.1	0.735091	8.39709e-29
SERPINB11	0.734981	8.63786e-29
DAPL1	0.734438	9.93129e-29
DSC2	0.734431	0
FABP5P1	0.732734	0
NDRG4	0.732523	0
CDHR1	0.732025	1.83744e-28
CBR3	0.73193	0
DSC1	0.731809	1.94085e-28
KRT75	0.731698	1.99658e-28
KLK9	0.731399	2.15319e-28
KRT17	0.730002	0
DGKA	0.72974	0
WNT7B	0.729466	0
GM2A	0.729107	0
RARG	0.72874	0
LINC01805	0.727724	5.41515e-28
DUSP7	0.727309	0
ZNF812P	0.727134	6.27072e-28
FGFBP1	0.726488	0
INKA1	0.72629	0
KRT78	0.725756	8.81755e-28
FABP5P7	0.725686	0
FABP5P11	0.725596	9.17326e-28
FABP5P3	0.72528	0
EFS	0.724566	0
SERPINB3	0.724457	1.21391e-27
LCE3D	0.722919	1.76772e-27
CLDN17	0.722734	1.84909e-27
P2RY1	0.722229	0
LGALS7	0.722137	2.13795e-27
RAB10	0.721853	0
KRT17P3	0.721601	2.43468e-27
FAM25BP	0.721529	2.47797e-27
FRMD6	0.721452	0
KRT13	0.72121	0
TMPRSS13	0.720764	0
AC011337.1	0.720637	0
EVPL	0.720625	0
RAB38	0.719762	0
ELOVL4	0.719177	0
ANXA8L1	0.718079	0
LYNX1	0.717249	0
RN7SL441P	0.716874	0
RAET1G	0.71682	0
VSNL1	0.71627	0
AC082651.3	0.716114	9.05535e-27
HSPB1P1	0.714814	0
SPRR2G	0.71429	1.39182e-26
IPPK	0.714159	0
PGBD5	0.714142	0
PNLIPRP3	0.714127	1.44617e-26
LIPK	0.713765	1.57397e-26
AC009902.2	0.713484	0
KRT16P6	0.713344	1.73696e-26
CRCT1	0.713224	1.78638e-26
KRT17P6	0.711739	2.52435e-26
KRT76	0.711505	2.66521e-26
SLC10A6	0.711282	0
RGS20	0.711082	0
KAZN	0.71054	0
TPD52L1	0.710201	0
S1PR5	0.709671	0
IFFO2	0.708722	0
SPRR3	0.708374	5.48302e-26
HSPB1P2	0.707387	0
CPA4	0.706919	0
AHNAK2	0.7066	0
WDR47	0.706521	0
KRT17P2	0.706223	8.95046e-26
MTSS1	0.705871	0
TPRG1	0.705533	0
TMEM63C	0.705245	0
SYTL1	0.704635	0
IRX4	0.70453	1.31235e-25
TENM2	0.704519	0
VSIG10L	0.703591	0
IGFL1	0.702835	1.92001e-25
KRT15	0.701079	0
SPRR2F	0.700616	3.14605e-25
MPZL2	0.699749	0
AP002800.1	0.698679	0
KRT1	0.69856	4.95211e-25
KRT17P1	0.697733	5.93679e-25
PTPRZ1	0.697714	0
IL36B	0.697663	6.02774e-25
PLCH2	0.697113	0
ADAD2	0.696689	7.45816e-25
SERPINB2	0.696207	0
AC007834.2	0.696037	0
MLIP-IT1	0.695865	8.92331e-25
DUOX1	0.695419	0
PCARE	0.695172	1.03707e-24
EXOC6B	0.69501	0
AL023754.1	0.694396	1.2265e-24
S100A7	0.69427	1.26045e-24
AATBC	0.693201	0
TPRXL	0.69313	0
STON2	0.692185	0
RNASE7	0.691551	2.25911e-24
MCC	0.690556	0
ENDOU	0.690281	2.9607e-24
ADRB2	0.690178	0
IGSF3	0.689359	0
MLIP	0.688069	0
CTNNBIP1	0.68788	0
PLA2G4E-AS1	0.687576	5.24222e-24
AL136982.5	0.687417	5.42035e-24
CWH43	0.687401	5.43924e-24
S100A7A	0.686878	6.06998e-24
FABP5P10	0.686636	6.38531e-24
AC023906.2	0.685781	7.63382e-24
S100A12	0.685768	7.65468e-24
KRT74	0.685729	7.71745e-24
KCTD11	0.685396	0
WDFY2	0.684583	0
SLC12A6	0.684213	0
AL683887.1	0.684077	1.08788e-23
ASPG	0.683895	0
MAB21L3	0.683482	0
PTHLH	0.682957	0
ITPRIP	0.682895	0
DLX5	0.682876	0
KLRG2	0.682649	1.46106e-23
ANKRD35	0.682111	0
DSG1-AS1	0.681951	1.68656e-23
PRSS27	0.68189	0
PPP1R14C	0.681312	0
FLG2	0.681061	2.0244e-23
POU3F1	0.680838	0
SEPTIN5	0.680764	0
ST6GALNAC2	0.68075	0
SH3GL1	0.68068	0
SMILR	0.680263	2.38269e-23
KRT77	0.679763	2.63812e-23
SULT2B1	0.679734	0
SUSD4	0.678698	0
ZNF365	0.678636	0
LRRC4	0.678407	0
FAM83A	0.67808	0
CD109	0.677741	0
SERPINB4	0.677048	4.57224e-23
LPAR3	0.676872	0
AC004951.2	0.676756	0
DLX3	0.676491	5.11441e-23
ALOX12B	0.676361	0
LINC00640	0.676349	5.26302e-23
LINC00964	0.675585	6.13384e-23
PRRG4	0.675418	0
NEFL	0.675334	6.45057e-23
LINC00885	0.674961	6.94942e-23
SH3GL3	0.674118	8.22263e-23
CYSRT1	0.674007	0
CA12	0.673414	0
AL139385.1	0.67331	0
CD9	0.673106	0
TUBB6	0.673008	0
RGS12	0.672937	0
PHLDB3	0.672675	0
FABP5P2	0.671975	0
HEPHL1	0.671927	0
EPGN	0.671893	1.27836e-22
STIM1	0.6718	0
NCKAP5	0.671311	0
AC083973.1	0.671135	1.48423e-22
AC093083.1	0.671002	1.52373e-22
DMKN	0.670896	0
SPTBN2	0.670823	0
TM4SF19	0.670154	0
IL20RB-AS1	0.668926	2.28854e-22
SRRM3	0.668912	0
GPR1	0.668773	2.3579e-22
ALOX12	0.668071	0
MREG	0.66769	0
IRF6	0.667498	0
OR7E62P	0.667487	3.02831e-22
LINC02541	0.667377	0
AC008406.3	0.66723	0
AC008011.2	0.666735	3.50304e-22
PSPC1P1	0.666596	3.59891e-22
MAFB	0.665367	0
WNT7A	0.664734	5.15246e-22
ATP12A	0.664619	5.26737e-22
DOCK9-DT	0.664195	0
AC139100.1	0.66366	6.32982e-22
SPINK5	0.663481	0
SCNN1B	0.663377	0
AL031587.5	0.663343	0
HS3ST6	0.663326	6.74686e-22
AP001207.3	0.663213	6.89396e-22
MAPKBP1	0.663069	0
FAM83A-AS1	0.662511	7.8812e-22
ATP10D	0.66222	0
CLIP4	0.662163	0
BPIFC	0.662142	8.45411e-22
CELSR1	0.661824	0
P2RY2	0.661381	0
ZBED2	0.66122	0
NOTCH3	0.660292	0
AL356867.1	0.660265	1.20652e-21
ST13P20	0.659883	1.29647e-21
CLCA4	0.659668	0
RNF217	0.659566	0
NOS1	0.659448	0
SNX31	0.659302	1.44647e-21
IL1F10	0.65893	1.5512e-21
MIR3659HG	0.658854	1.57345e-21
SLC6A11	0.65841	1.71024e-21
SERTAD2	0.65837	0
LGALSL	0.658141	0
TBC1D2	0.658104	0
KRT3	0.65769	1.95679e-21
OTOP2	0.657402	2.0651e-21
HCAR3	0.656972	0
KRT9	0.655845	2.75948e-21
KLK13	0.655505	0
AC007540.1	0.654888	3.29495e-21
YBX2P2	0.654818	3.33794e-21
KLK5	0.654652	3.44159e-21
KRT34	0.654636	3.45166e-21
LCE1C	0.654368	3.62673e-21
LINC02310	0.654053	3.84373e-21
FZD10	0.653458	0
IRX3	0.653088	0
MUC15	0.652465	5.14705e-21
MTRF1LP2	0.652373	5.23509e-21
HSPA4L	0.652149	0
GPR157	0.651734	0
CRYAB	0.651722	0
RNU6-140P	0.651426	6.225e-21
IL36A	0.651256	6.42084e-21
KLF8	0.65065	0
GPC1	0.650568	0
CRABP2	0.650238	0
GFOD1	0.649941	0
KRT79	0.64991	8.20247e-21
C22orf23	0.649783	0
CAPN14	0.649425	0
RGMA	0.649264	0
PPP1R13L	0.64853	0
APOBEC3A	0.648431	0
C16orf74	0.647988	0
SEMA4A	0.647796	0
AKR1B15	0.64779	0
AC018695.6	0.647579	1.24993e-20
PLS3	0.647443	0
KLK8	0.647221	1.33316e-20
ALOXE3	0.647155	0
SOWAHC	0.646918	0
PHLDA3	0.646769	0
BAIAP2	0.646193	0
TRIM7	0.645679	0
HOPX	0.645199	0
LINC01605	0.644957	1.99908e-20
S100A11	0.644875	0
LORICRIN	0.644506	2.16633e-20
FBXO27	0.644014	0
N4BP1	0.643613	0
LINC02178	0.643065	2.79702e-20
KCTD15	0.642814	0
MIR203A	0.642486	3.09868e-20
SH3PXD2A-AS1	0.642052	0
AC079834.1	0.642046	3.34866e-20
SLC34A1	0.641612	3.61517e-20
CLIP1	0.641084	0
NAGK	0.640883	0
SLC37A2	0.640449	0
FAM110C	0.640421	0
AC091182.2	0.640328	4.52892e-20
LCE3A	0.639746	5.01436e-20
AP002761.4	0.639656	0
ADGRF4	0.639565	0
LINC02621	0.639207	5.50921e-20
AC104046.1	0.638885	0
LINC01010	0.638858	5.85467e-20
PROM2	0.638642	0
PPP2R3A	0.638388	0
PCP4L1	0.638154	6.6177e-20
CASTOR1	0.637773	0
TLE4	0.637759	0
SERPINB5	0.637697	0
MIR944	0.637663	7.20723e-20
TENT5B	0.637598	0
C5orf66-AS1	0.636287	9.14406e-20
IFITM3P9	0.636055	9.51794e-20
YBX3	0.635865	0
AQP3	0.635693	0
LINC02457	0.635668	1.01736e-19
FLG-AS1	0.635371	1.07076e-19
SERPINB10	0.635229	1.09722e-19
AC083801.2	0.635168	1.10878e-19
PRXL2A	0.634761	0
CASP1P2	0.634578	0
PAX9	0.634538	0
AC015802.1	0.634123	1.32644e-19
TMPRSS11B	0.633758	1.41196e-19
STOX2	0.63344	0
SESN3	0.633121	0
LINC00519	0.632484	1.7549e-19
TM4SF19-AS1	0.631484	0
TNKS1BP1	0.631174	0
KRT42P	0.630934	0
LINC00592	0.630887	2.30106e-19
SLC2A9	0.630849	0
PPP1CB	0.630793	0
FAM160A1	0.630702	0
RNU4-42P	0.630011	2.66813e-19
HTR7	0.629904	2.71684e-19
LCE1F	0.629714	2.80506e-19
NLRX1	0.629652	0
KRT33A	0.629613	2.8534e-19
VLDLR	0.629209	0
SGK1	0.62891	0
TFAP2A	0.628306	0
NTF4	0.627743	3.90554e-19
PTCSC2	0.627392	4.14192e-19
LEXM	0.627216	0
UNC5B-AS1	0.626988	0
PITX2	0.626353	0
AL160408.5	0.625458	5.71531e-19
RAB7B	0.625184	0
AL359979.1	0.625097	6.06787e-19
FRMD6-AS2	0.624961	6.20595e-19
ARTN	0.623897	0
AC083841.2	0.623734	7.60062e-19
CNTN1	0.623666	7.68698e-19
AL136018.1	0.623285	8.1849e-19
AHDC1	0.623169	0
KLK12	0.623096	8.44394e-19
FABP12	0.622802	8.86147e-19
NELL2	0.622384	0
PGAM1	0.621873	0
MEAK7	0.621817	0
SPINK6	0.621665	1.06776e-18
FAM83B	0.621167	0
AC124852.1	0.621093	1.17246e-18
MPIG6B	0.620671	0
RAET1E	0.620555	0
LINC02137	0.620219	1.35224e-18
TBC1D10A	0.619886	0
AC011369.2	0.619833	1.43984e-18
RBP1	0.619677	0
WNT3A	0.619597	1.49609e-18
MBD2	0.618644	0
AC068228.2	0.618567	1.76808e-18
GRIP1	0.618348	0
IL1A	0.618175	0
SLC38A2	0.617535	0
DUSP14	0.617379	0
MAP3K6	0.617013	0
TRPV4	0.616516	0
AC084030.1	0.616498	2.46863e-18
HK1	0.616197	0
TBX1	0.615644	0
CYP27C1	0.615322	0
SPINK7	0.615264	3.00872e-18
MIR6499	0.614986	3.14517e-18
RNF217-AS1	0.614741	3.27062e-18
SH3BP1	0.614709	0
MIR2117HG	0.614618	3.33549e-18
SLC9A9	0.614204	0
THBD	0.614193	0
NKPD1	0.614148	0
JARID2	0.614069	0
NAA20	0.613857	0
AL590617.2	0.61347	0
A2ML1-AS1	0.613404	4.04752e-18
MAF	0.613335	0
NXN	0.613168	0
IL1RN	0.612987	0
LINC02868	0.612924	4.36787e-18
FZD6	0.61288	0
C1orf74	0.612759	0
SPAG17	0.612335	0
FSCN1	0.612324	0
RABGGTA	0.612239	0
IRX4-AS1	0.612182	4.91302e-18
PDLIM4	0.612172	0
KRT32	0.611314	5.63452e-18
EDARADD	0.611291	0
C1orf68	0.611018	5.90361e-18
AC108136.1	0.610978	5.94169e-18
AL049555.1	0.610924	0
PLCD1	0.610329	0
SIAH2	0.610221	0
SNAI2	0.610202	0
CRYBG2	0.609214	0
SCEL-AS1	0.608923	8.20411e-18
PLD2	0.608869	0
UNGP3	0.608495	8.77099e-18
CECR2	0.608474	0
GPNMB	0.608166	0
SLC6A2	0.607913	9.60564e-18
AC134043.2	0.607787	9.79624e-18
AC018553.1	0.607587	1.01062e-17
AL034397.2	0.60728	1.06005e-17
CASP14	0.60649	1.19834e-17
AC007728.3	0.606432	1.20921e-17
GJA1	0.606205	0
AKR1C2	0.605759	0
PYGL	0.605536	0
EPN2	0.605019	0
SOX2	0.604014	0
RIPK4	0.604012	0
FTLP10	0.603858	1.79921e-17
HRNR	0.603601	1.87152e-17
PRKCH	0.603585	0
TGM3	0.603092	2.02361e-17
PUDPP2	0.602876	2.09175e-17
NPR3	0.60282	0
SYT14P1	0.602796	2.11743e-17
AC090587.2	0.602733	0
AC055736.1	0.602357	2.26434e-17
FAM83G	0.602346	0
BAG3	0.60225	0
EHD3	0.601991	0
NSG1	0.60107	0
GCOM2	0.600178	0
LINC01698	0.60009	3.19802e-17
AL139246.1	0.599657	3.4151e-17
IFI16	0.599569	0
TRPS1	0.599487	0
PADI3	0.599233	3.64127e-17
AC079465.1	0.598826	3.8724e-17
S100A16	0.598773	0
KCTD1	0.598725	0
TENM4	0.598581	0
LINC01451	0.597508	0
CRNN	0.597283	4.88501e-17
CAMSAP1	0.596921	0
AMOTL1	0.59667	0
ACP7	0.596553	5.45045e-17
ITPRIP-AS1	0.596455	0
AL136982.6	0.596447	5.53718e-17
AC008464.1	0.596369	5.60279e-17
NECTIN4-AS1	0.595932	5.98082e-17
ESRG	0.595763	6.13353e-17
AC108215.1	0.595466	6.41206e-17
GABRQ	0.595102	6.76949e-17
BNIP3	0.594694	0
RDH16	0.59396	0
GJB3	0.593588	0
CIDEA	0.593359	8.77096e-17
CDH26	0.593322	0
HS3ST3A1	0.59317	0
LRRC8A	0.593144	0
AC011369.1	0.592983	9.27314e-17
MAPK6	0.592546	0
MARK1	0.592529	0
SCNN1G	0.592528	9.91932e-17
AL118508.1	0.592524	9.92392e-17
PLA2G4B	0.592425	0
GALNT14	0.592182	0
TSPAN10	0.59208	0
ZNF503-AS2	0.591674	0
GNAI1	0.591414	0
CARD17	0.591403	1.17077e-16
NIBAN2	0.59096	0
CLDN8	0.590958	1.24997e-16
RTL8B	0.590565	0
KLK10	0.589879	0
GSTP1	0.589469	0
PITPNM3	0.587759	0
AC142381.3	0.587592	0
KCNK7	0.586746	0
HOXC13-AS	0.586701	2.32578e-16
MYOSLID	0.586616	0
MAST4-AS1	0.586616	0
SLC2A1	0.586554	0
AL109946.1	0.585886	2.61661e-16
HSD17B1	0.585608	0
AL031123.1	0.585476	2.77624e-16
AC003958.2	0.585351	2.82643e-16
AL160408.1	0.585125	2.92023e-16
FABP5P12	0.584936	3.00055e-16
SPPL3	0.584696	0
SDK2	0.584406	0
SOX7	0.584061	0
PALMD	0.583395	0
TGFB1	0.583155	0
CSNK1A1	0.583062	0
ENTPD3	0.582907	0
AC068831.5	0.582827	4.06011e-16
CHODL	0.582613	4.18643e-16
AC126768.1	0.582346	4.3487e-16
KMT5A	0.58219	0
CDC42SE1	0.582181	0
COL17A1	0.581733	0
AC131157.1	0.581729	4.74883e-16
DUSP13	0.58161	4.8296e-16
LINC02437	0.581425	4.95868e-16
WNT9A	0.581408	0
AL512625.2	0.581334	5.0235e-16
FGFR3	0.58127	0
OSBPL6	0.580908	0
FAM83F	0.580858	0
SLC7A8	0.580259	0
GABRE	0.579779	0
FSTL4	0.579508	0
CLDND1	0.579441	0
COPZ2	0.579299	0
NDRG1	0.579192	0
ARSI	0.57887	0
ELL2	0.578498	0
PLEKHH3	0.578484	0
RNU6-167P	0.578357	7.65306e-16
AMTN	0.578016	8.02907e-16
BDKRB1	0.577976	0
S100A14	0.577899	0
AC019211.1	0.577466	8.674e-16
SLC47A2	0.577211	0
AC079305.1	0.576982	0
DYNAP	0.576316	1.01888e-15
AL121672.3	0.575826	1.09098e-15
JMJD7	0.575822	0
PCAT6	0.575698	0
ACER1	0.575136	1.2011e-15
RNU6-103P	0.575101	1.207e-15
GLI3	0.574984	0
AL589986.2	0.574684	1.27909e-15
AC034206.1	0.574577	1.29832e-15
AL139246.4	0.574529	1.30695e-15
NKAIN1	0.574493	0
MID2	0.574476	0
AC073626.1	0.574331	1.34341e-15
AC008705.2	0.574228	1.36268e-15
AC142086.6	0.573719	1.46236e-15
KLK7	0.573575	0
MAP7D1	0.573459	0
SLC51A	0.573335	0
KRT37	0.572982	1.61935e-15
AL358332.1	0.572948	1.627e-15
AC020658.7	0.572347	1.76753e-15
CNGB1	0.57231	1.77677e-15
ARL8B	0.572113	0
TTC22	0.572045	0
MYO5A	0.571932	0
CXCL14	0.571901	0
OSTF1	0.571805	0
NFE2L2	0.57143	0
AL031058.1	0.570877	0
PKP3	0.570439	0
CSRP2	0.570253	0
PRR9	0.570094	2.4087e-15
A4GALT	0.569773	0
ADIRF-AS1	0.569601	0
TNPO1P3	0.569537	2.59921e-15
RIMS2	0.569432	0
DUX4L50	0.568915	0
AP001208.1	0.568837	2.85984e-15
FEM1B	0.567724	0
DAPP1	0.567546	0
MPP7	0.567066	0
AC114489.2	0.566972	3.68422e-15
LYPD5	0.566807	0
PC	0.566321	0
FAM25C	0.566241	4.06677e-15
AL358334.2	0.566023	4.18809e-15
CYP4F26P	0.565776	4.33016e-15
ASCC2	0.565658	0
FGF11	0.5655	0
AC068228.1	0.565301	4.61655e-15
AC012368.3	0.565199	4.68004e-15
RAB3D	0.565158	0
LUARIS	0.565118	4.73152e-15
EN1	0.565114	4.73398e-15
AL590428.1	0.564993	4.81154e-15
QRFPR	0.56431	5.27448e-15
AL139393.1	0.56423	5.33075e-15
NLRP3P1	0.564088	5.43337e-15
MYCL	0.563648	0
KIAA0930	0.563481	0
SLC16A9	0.563377	0
VANGL2	0.562621	0
AL512363.1	0.562575	0
TOM1L2	0.56231	0
LNCTAM34A	0.562307	0
PRNP	0.561709	0
JUP	0.561672	0
SPHK1	0.561393	0
NDUFA4L2	0.561314	0
NGFR	0.56093	0
B3GNT5	0.560921	0
TECR	0.560622	0
FST	0.560546	0
REEP4	0.56047	0
ECM1	0.560382	0
ZBED9	0.55971	9.73085e-15
NXPH4	0.559428	0
NTRK2	0.558813	0
SLC35F3	0.558732	1.10709e-14
C4orf3	0.558522	0
XG	0.558406	0
NDEL1	0.55815	0
CCDC177	0.558078	1.20663e-14
AC008687.3	0.55801	1.21743e-14
SYNGR1	0.558	0
PIM1	0.55776	0
TUBA4A	0.557712	0
ZNF436	0.557695	0
AC089987.2	0.557624	1.28075e-14
AL512326.5	0.557581	1.28796e-14
RYR1	0.557012	0
AC113194.1	0.556751	1.43592e-14
BCL11B	0.556425	0
HSPB8	0.555866	0
MSGN1	0.555836	1.61816e-14
NKX1-2	0.555802	1.62541e-14
CFAP20DC	0.555414	0
TMTC3	0.555285	0
SLC6A15	0.55508	1.78571e-14
MRGPRX3	0.554618	1.89623e-14
HS6ST2	0.554585	0
TMEM134	0.554291	0
OR8R1P	0.554105	2.02663e-14
EDDM13	0.554043	0
LINC02006	0.554024	2.04799e-14
CEACAM19	0.553887	0
AP005436.2	0.553882	2.08603e-14
NECTIN1-AS1	0.553882	2.08622e-14
FZD10-AS1	0.553732	0
CACNA2D3	0.553563	0
LCE1B	0.553219	2.27294e-14
CFAP251	0.55306	0
AC004816.1	0.552925	0
CTD-2194D22.4	0.552819	2.39363e-14
TMEM45A	0.552284	0
TCHH	0.552205	0
PPP4R1	0.551742	0
MN1	0.551697	0
LINC01343	0.551483	2.84307e-14
AC136621.1	0.551375	2.88286e-14
ATP1B3	0.551121	0
MKNK2	0.55078	0
TTC9	0.550475	0
RXRA	0.550362	0
IL1RAP	0.550348	0
XKRX	0.550178	0
KRT4	0.549995	0
SLC6A9	0.549924	0
AL139393.2	0.549519	3.65684e-14
JMJD7-PLA2G4B	0.549334	0
MIR149	0.549136	3.83993e-14
WDR91	0.548931	0
NHLH2	0.548829	3.99309e-14
HAP1	0.547932	0
NMRAL2P	0.54785	0
AL356867.2	0.547845	4.52567e-14
KCNQ5	0.54783	0
HOMER3	0.547652	0
NCS1	0.547635	0
AHNAK	0.547158	0
RNF165	0.546876	0
AL109976.1	0.54687	0
CAPN1	0.546698	0
CAMK1D	0.546678	0
YWHAQ	0.546438	0
PLEKHN1	0.546117	0
SEMA3F	0.545755	0
CYP24A1	0.545729	5.91562e-14
HS6ST1	0.545569	0
CDH3	0.545372	0
AC244153.1	0.545132	0
MRGPRX2	0.544852	6.60594e-14
KRT71	0.544633	6.79023e-14
THSD1	0.54422	0
FABP4	0.544076	0
UNC5B	0.543895	0
AC067956.1	0.54361	7.72003e-14
HRAS	0.543204	0
AC245041.2	0.542992	0
AADACL2	0.542155	9.25951e-14
ABCA12	0.542027	0
Y_RNA	0.541955	9.49277e-14
OTOP3	0.541769	9.71479e-14
RAB18	0.541742	0
IRX6	0.54161	9.90891e-14
CD44	0.541411	0
CALB2	0.541332	0
AL355102.2	0.541271	1.03362e-13
BBOX1	0.54114	0
IGSF11	0.541042	0
AC078845.1	0.540972	1.07265e-13
AC074194.1	0.54096	1.07425e-13
TREX2	0.540311	0
PACSIN3	0.540184	0
C6orf15	0.540163	1.18583e-13
LINC00958	0.539989	0
MTPN	0.539486	0
ANKRD65	0.539218	0
HES5	0.53899	0
AP000679.1	0.538713	1.41847e-13
DNAJB1	0.538538	0
BLVRA	0.538036	0
GUCY2D	0.538013	0
AC104031.1	0.537918	1.56434e-13
CCNA1	0.537509	1.64494e-13
LINC00928	0.537385	1.66999e-13
KRT80	0.537152	0
AL079303.1	0.537065	1.73693e-13
AP000692.2	0.536983	0
SP9	0.536556	1.84851e-13
AL122125.1	0.536377	1.88943e-13
ARHGEF19	0.536308	0
LMO1	0.535424	2.12276e-13
ATP6V0A4	0.535391	2.13113e-13
MIR193BHG	0.535148	0
MAP2K4	0.535029	0
GJA3	0.534758	0
KRT84	0.534486	2.37939e-13
FAM131C	0.533881	0
IMPA2	0.533813	0
RNA5SP154	0.533804	2.58473e-13
AC013391.3	0.533521	2.6747e-13
DAAM1	0.53339	0
ADAM23	0.533271	0
GNRHR	0.533254	0
EGFR	0.532831	0
EMP1	0.532788	0
AL021392.1	0.532766	0
AL353997.2	0.532755	2.93447e-13
BCL11A	0.532704	0
BCL6	0.5323	0
RHOD	0.531792	0
ANO7L1	0.531524	0
VN1R21P	0.531459	3.4307e-13
EFNA3	0.531236	0
LINC00504	0.531102	3.58129e-13
TCERG1L	0.53109	3.58646e-13
WFDC12	0.531006	3.62276e-13
CDH8	0.530897	0
DGUOK-AS1	0.530618	0
NAV1	0.530527	0
AC011483.1	0.530363	3.91347e-13
CGB7	0.53	0
AC039056.1	0.529908	4.13272e-13
GSTA4	0.529602	0
CAGE1	0.529497	4.34074e-13
KRT41P	0.529451	4.36478e-13
LINC00492	0.52933	4.42863e-13
LINC02471	0.528935	4.64234e-13
OGFRL1	0.528865	0
MTFR2P2	0.528569	4.84965e-13
TGFA	0.528444	0
SEPTIN10	0.527826	0
LRRC38	0.527805	5.311e-13
SHROOM2	0.527778	0
AC010731.1	0.527489	5.51448e-13
TSPAN5	0.527295	0
AC116312.1	0.527115	5.76428e-13
EFCAB1	0.52684	5.95562e-13
TMCC2	0.526827	0
AC110619.1	0.526412	0
KRT33B	0.526254	6.38322e-13
VSIG8	0.526085	0
AC093599.1	0.525693	6.82091e-13
NEU2	0.525499	6.9791e-13
LINC01395	0.525287	7.15543e-13
FDXR	0.525258	0
SNX18P7	0.525031	7.3745e-13
NUDT11	0.524876	0
RDH12	0.524823	0
AP000688.1	0.524526	0
ABCG4	0.524377	0
AP001330.4	0.524366	0
EPHA4	0.524332	0
ABCC5	0.524289	0
LAD1	0.523846	0
TYMP	0.523476	0
CIDEB	0.523465	0
CBR1	0.523174	0
LINC02870	0.52292	0
DMRT2	0.522784	9.60022e-13
PERM1	0.522731	0
AC008663.1	0.522533	9.88572e-13
RNF11	0.522407	0
PINLYP	0.522091	0
AP003500.1	0.522086	1.04158e-12
RAET1E-AS1	0.521868	1.06836e-12
KRT82	0.521702	1.08923e-12
AC005722.3	0.521531	1.11117e-12
AC133785.1	0.521448	1.122e-12
GBP1P1	0.521393	0
RPS27AP13	0.521186	1.1567e-12
MACROH2A2	0.521105	0
WNT5A-AS1	0.521029	0
TCAF2	0.52082	0
NRBP1	0.520705	0
LINC00556	0.520512	1.25101e-12
OR7E108P	0.520471	1.25685e-12
ARF6	0.520335	0
GID4	0.519217	0
CARD18	0.519057	1.4805e-12
AL445531.1	0.518934	1.50176e-12
STAP2	0.518768	0
AC018716.1	0.518591	1.56238e-12
MTSS2	0.518509	0
MIR5579	0.518239	1.62701e-12
NKX2-8	0.518195	1.63536e-12
WASF2	0.518046	0
AC129492.6	0.517549	1.76149e-12
TMEM117	0.517385	0
LRRC8E	0.517357	0
KLK11	0.517286	0
MT1X	0.517171	0
PRODH	0.516776	0
STARD5	0.516313	0
AL139095.1	0.516199	2.05646e-12
AC022915.2	0.516141	2.07021e-12
LINC02687	0.515582	2.20674e-12
AL358334.3	0.515489	2.23026e-12
KRT24	0.515471	2.23506e-12
ADM	0.515175	0
BUB1B-PAK6	0.515072	2.33911e-12
AC020658.6	0.514819	0
AC010307.2	0.514443	2.51289e-12
EPHX3	0.51428	0
DHRS1	0.513987	0
AC005264.1	0.513961	0
CADM4	0.513936	0
NCKAP5-AS1	0.513928	2.66428e-12
OR7E89P	0.513865	2.68361e-12
AC009119.1	0.513763	2.71467e-12
AC020659.2	0.513736	2.72299e-12
RPL26P13	0.51358	2.77167e-12
DRD5	0.513431	2.81912e-12
MAPK6-DT	0.513324	2.85343e-12
FAM174A	0.513134	0
RND3	0.513106	0
HS6ST1P1	0.512934	0
SLC7A5	0.512815	0
AC084880.3	0.512797	3.02879e-12
WNK1	0.512525	0
AL132796.3	0.51244	3.15391e-12
TINF2	0.512372	0
PRRT4	0.512365	3.1805e-12
ZDHHC18	0.512203	0
RNU6-301P	0.51199	3.31812e-12
TGM7	0.511713	3.42345e-12
BNIP3P1	0.511673	3.43922e-12
FAM157B	0.511643	3.45083e-12
NDST1	0.511483	0
PANX2	0.511413	0
CD164L2	0.511283	0
TOM1	0.511111	0
GAS2L1	0.511029	0
PGM2	0.510639	0
PLD1	0.510427	0
MARK4	0.510422	0
SPACA9	0.510134	0
PRIMA1	0.509914	0
EVPLL	0.509876	4.20913e-12
OR7E28P	0.509604	4.3395e-12
PLA2G3	0.509551	4.36503e-12
AC012085.1	0.509411	0
MBOAT2	0.50927	0
STAR	0.509186	0
PHF24	0.509048	4.61821e-12
LINC01705	0.508819	4.73748e-12
CAST	0.508683	0
AC083841.1	0.508596	4.85693e-12
AC104123.1	0.508507	4.90546e-12
EDN2	0.508454	0
CYB5R1	0.508449	0
COL7A1	0.508356	0
AC004471.2	0.508029	5.17449e-12
DLX2	0.507999	5.19167e-12
HSPB3	0.507733	5.34792e-12
ALOX15B	0.507684	0
TSLP	0.507455	0
KCMF1	0.507452	0
STX6	0.507173	0
NAP1L2	0.507148	0
AC015656.1	0.507087	5.74632e-12
LINC01752	0.506648	0
GIPC1	0.50638	0
FAM126A	0.506366	0
MAL	0.506044	0
AL031848.1	0.505612	6.76679e-12
TMEM91	0.505558	0
SYPL1	0.505409	0
ULBP2	0.50516	0
UBE2G1	0.50474	0
AL139095.3	0.504526	7.62873e-12
GRHL3-AS1	0.50438	7.75205e-12
AC128709.3	0.504322	7.80168e-12
SOX21-AS1	0.504146	7.95432e-12
TEX101	0.504031	8.05592e-12
CHRNB4	0.503876	7.51613e-13
DOCK9	0.503797	8.34739e-13
MEGF9	0.50369	9.49067e-13
LASTR	0.503537	1.11457e-12
PARD3	0.503529	1.12387e-12
AP003041.2	0.503451	8.58564e-12
AL035258.1	0.50328	8.74899e-12
AC138965.1	0.502916	9.10467e-12
BCKDHA	0.502863	1.89137e-12
KRT10	0.502775	1.99759e-12
ANKRD2	0.502672	9.35122e-12
SOX21	0.502664	9.35993e-12
CCT7P1	0.502617	2.19278e-12
LRP12	0.502233	2.68486e-12
ADK	0.502228	2.69229e-12
EPHB6	0.502129	2.82327e-12
FSCN1P1	0.501954	3.05963e-12
DIP2B	0.501914	3.11379e-12
HSPA2	0.501748	3.3452e-12
PPP1R14B-AS1	0.501731	3.36903e-12
AL160408.3	0.501527	1.05981e-11
AL139393.3	0.50148	3.72887e-12
DMRTA2	0.501325	1.08351e-11
GALNT18	0.501034	4.39814e-12
MFSD5	0.500935	4.55182e-12
LINC01994	0.500866	1.13907e-11
MUCL1	0.500674	1.16308e-11
AGBL1-AS1	0.500135	1.2333e-11
BPGM	0.499611	6.81381e-12
AC126768.2	0.499431	1.33116e-11
TP73	0.499422	7.16955e-12
RGSL1	0.498881	1.41279e-11
LINC01305	0.498641	1.44995e-11
AC009118.2	0.498572	8.87683e-12
VDAC2	0.498397	9.25163e-12
LINC00536	0.497991	1.55535e-11
CLIC3	0.497624	1.10087e-11
AC012174.1	0.497559	1.62951e-11
IGFBP6	0.497517	1.12658e-11
MIR3972	0.497401	1.65747e-11
TOLLIP	0.497116	1.22569e-11
AC013762.1	0.496942	1.74151e-11
SMO	0.496868	1.28957e-11
DLX1	0.496763	1.317e-11
AC114296.1	0.496723	1.78286e-11
LHX2	0.496495	1.38904e-11
IGLON5	0.496484	1.39213e-11
DST	0.496309	1.44047e-11
AC128709.2	0.49628	1.86974e-11
AC133485.2	0.496202	1.88546e-11
GSTA9P	0.495928	1.94175e-11
CNN2	0.495863	1.56833e-11
CAMSAP2	0.495022	1.82861e-11
GPR153	0.495019	1.82952e-11
SRMP1	0.495013	2.14131e-11
FAM110A	0.494762	1.91428e-11
AP003119.2	0.494753	1.91712e-11
AC012213.4	0.494312	2.30761e-11
KRBA1	0.494166	2.12081e-11
AC090897.1	0.494092	2.36239e-11
HRK	0.493895	2.21957e-11
PTGFRN	0.493607	2.32794e-11
AL135818.2	0.493513	2.51253e-11
ADAM17	0.493184	2.49391e-11
RTN4RL1	0.493145	2.50981e-11
AC018629.1	0.492797	2.65263e-11
CYB5R2	0.49269	2.6979e-11
AC099509.2	0.492518	2.79234e-11
AL079307.1	0.492451	2.8125e-11
LCE5A	0.492293	2.85999e-11
LINC01214	0.492142	2.90593e-11
DDB2	0.492063	2.97357e-11
BMP7	0.492024	2.99161e-11
KLHL21	0.491956	3.02273e-11
TEPP	0.491877	2.98845e-11
TMEM95	0.491842	2.99964e-11
AC012213.1	0.491781	3.01909e-11
AL162376.1	0.491499	3.11037e-11
LINC00491	0.491288	3.18034e-11
SVIL	0.491265	3.35417e-11
STMP1	0.491228	3.37248e-11
CNTNAP3	0.491129	3.42214e-11
C5orf34-AS1	0.491095	3.4393e-11
AP001347.1	0.491068	3.25523e-11
FLYWCH1	0.491013	3.48101e-11
AC011473.3	0.490992	3.28148e-11
AC011601.1	0.4909	3.31316e-11
TTLL12	0.490805	3.58919e-11
RAP2B	0.490743	3.62183e-11
ETNK2	0.490593	3.70139e-11
FAM171A2	0.490457	3.77458e-11
ARL10	0.490395	3.80849e-11
SNN	0.490226	3.90216e-11
PTPRS	0.490105	3.97036e-11
SRPX2	0.490003	4.02816e-11
LINC02607	0.489921	3.67289e-11
AP002026.1	0.489269	4.4651e-11
LINC02784	0.489264	3.93517e-11
TNS4	0.489227	4.49139e-11
RUNDC3A	0.489173	4.52485e-11
AC090970.2	0.48906	4.59595e-11
VLDLR-AS1	0.489018	4.03793e-11
AC009560.1	0.488944	4.06938e-11
AC007493.2	0.488715	4.16838e-11
IL31RA	0.488548	4.2416e-11
FAM25G	0.488393	4.31111e-11
RNU6-1331P	0.488048	4.46948e-11
FGD1	0.487914	5.36852e-11
HOXD11	0.487809	4.58244e-11
AL021877.2	0.487728	4.62116e-11
YBX3P1	0.487725	5.50536e-11
AC007365.1	0.487428	4.76799e-11
EPS15L1	0.487369	5.77028e-11
CTXN3	0.487212	4.87642e-11
FOXP2	0.487158	5.93277e-11
KCNJ15	0.486997	6.05872e-11
TNNT3	0.486713	5.13674e-11
LINC00707	0.48654	5.22966e-11
DYNLL1	0.486537	6.43091e-11
CDCA4P2	0.486252	5.38865e-11
AC024270.1	0.486099	6.80192e-11
MEMO1P1	0.486063	6.83382e-11
PAX1	0.486025	5.51737e-11
AC099548.2	0.485825	7.0429e-11
HOXD13	0.485505	5.82268e-11
ATP5MC1P6	0.485381	5.89811e-11
MIR4477B	0.485291	5.95353e-11
BCAP31P1	0.485152	6.03924e-11
S100A11P1	0.485078	7.73739e-11
AL359771.1	0.485043	6.10796e-11
SOGA1	0.484993	7.81946e-11
ZAN	0.484932	6.17849e-11
RN7SKP168	0.484815	6.25405e-11
MAGEE1	0.484801	8.00818e-11
LRIT2	0.483949	6.83878e-11
ZNF770	0.483855	8.99446e-11
AC106798.1	0.483527	7.1423e-11
LINC02428	0.483479	7.17746e-11
ARHGEF37	0.483454	9.4423e-11
TMEM159	0.482983	9.993e-11
IL20	0.482759	7.72928e-11
AL357153.1	0.482681	7.79145e-11
TUBA1C	0.482591	1.0472e-10
FYTTD1	0.482591	1.0472e-10
LINC01995	0.481741	8.57901e-11
AC036176.3	0.481062	9.19607e-11
ABCA13	0.480451	1.34456e-10
AP001783.1	0.480382	9.8566e-11
ANKRD18B	0.480279	1.37138e-10
TGM4	0.479817	1.04397e-10
FAM181B	0.479791	1.0468e-10
DGCR6	0.479774	1.45278e-10
AC008443.3	0.479598	1.06754e-10
LINC01905	0.479514	1.07673e-10
ADGRV1	0.479489	1.50055e-10
PRMT8	0.4794	1.08928e-10
GPM6B	0.478814	1.61911e-10
TSC22D2	0.478704	1.63922e-10
AC009159.3	0.478115	1.24071e-10
SLC2A1-AS1	0.47788	1.79688e-10
S100A3	0.477826	1.80759e-10
PHLDB2	0.477688	1.83547e-10
AL034399.1	0.477401	1.33353e-10
UBLCP1	0.477386	1.89767e-10
FNDC10	0.477137	1.95022e-10
INSYN1-AS1	0.477	1.38865e-10
SLC13A4	0.476954	1.98986e-10
SLC22A25	0.476931	1.39832e-10
SLC20A2	0.476892	2.00343e-10
RTL8C	0.476866	2.00901e-10
AC010255.3	0.476537	1.45492e-10
BTG4	0.476473	1.46438e-10
PLEKHM2	0.476471	2.09758e-10
AC105398.1	0.476409	1.47374e-10
FAM83D	0.476325	2.13136e-10
AOPEP	0.476166	2.16827e-10
PCDHGC5	0.476068	2.19163e-10
CAV2	0.475591	2.30762e-10
SIPA1L2	0.475385	2.3594e-10
EN2	0.475348	1.63944e-10
FRMD6-AS1	0.47532	2.37593e-10
GJB4	0.475238	2.39692e-10
AC026336.3	0.475002	1.6973e-10
NCK1	0.474809	2.50967e-10
PCDHGC3	0.474623	2.5601e-10
NIN	0.474577	2.57246e-10
FANCE	0.474572	2.57401e-10
SNX24	0.474549	2.58021e-10
RAB12	0.47451	2.5911e-10
GPR50	0.474326	1.81614e-10
KLHDC8B	0.474098	2.70715e-10
TNFAIP8L3	0.474086	2.7104e-10
LRAT	0.474062	1.86457e-10
HMGB3P8	0.47401	1.87429e-10
C21orf91	0.474007	2.73321e-10
EIF3EP1	0.473937	2.75372e-10
AL513304.1	0.473573	1.95781e-10
RNF144B	0.473556	2.86691e-10
GLUL	0.473536	2.87289e-10
MAFTRR	0.473272	2.01751e-10
TMEM189	0.473135	2.9967e-10
AL034376.1	0.473024	2.06777e-10
RNLS	0.472644	3.15499e-10
CLEC2B	0.472616	3.16432e-10
NRG1	0.472602	3.16899e-10
AC004706.1	0.472417	2.19656e-10
ERC1	0.472288	3.27431e-10
AC092130.1	0.472273	2.22818e-10
LINC02783	0.47215	2.25535e-10
PLSCR3	0.472023	3.36599e-10
MARCHF7	0.471345	3.61074e-10
AC069503.1	0.471109	2.50048e-10
AC112206.4	0.471034	2.51906e-10
CNTNAP3P2	0.471032	3.72933e-10
AC006262.1	0.470924	2.54667e-10
ZNF474	0.470795	3.82143e-10
LINC01503	0.470708	3.85594e-10
AF165147.1	0.470248	2.72226e-10
MIR9-3HG	0.469641	4.30033e-10
AF212831.1	0.469577	2.9084e-10
DNASE1L3	0.469454	4.38257e-10
PRICKLE3	0.469361	4.42423e-10
ITPKC	0.469039	4.57096e-10
SAMD9	0.468983	4.59715e-10
TMEM237	0.468974	4.6011e-10
DNAJB5	0.468943	4.61558e-10
DUSP11	0.468932	4.62085e-10
TRIM16	0.468867	4.65129e-10
RAPGEFL1	0.468729	4.71676e-10
AC022075.1	0.468543	4.80629e-10
RNU6-1291P	0.468413	3.26071e-10
AL031602.1	0.468297	4.92669e-10
ZBTB7C	0.468266	4.94211e-10
ZFYVE9P2	0.468199	3.32967e-10
LINC01564	0.468168	3.33991e-10
TSKU	0.468018	5.06708e-10
AL390334.1	0.467911	3.42495e-10
PLIN3	0.467806	5.17587e-10
DNAH17	0.467724	5.21852e-10
LINC01629	0.467545	3.54972e-10
FAM43A	0.467255	5.46891e-10
AC069360.1	0.467217	3.66554e-10
KLK14	0.467179	5.51068e-10
SMAD5-AS1	0.46687	3.79175e-10
WASL-DT	0.466716	5.77074e-10
PLA2G4D	0.466716	5.77074e-10
PIAS3	0.46668	5.79183e-10
RN7SL12P	0.46658	3.90038e-10
IRF5	0.466527	5.88021e-10
AC006262.2	0.466291	4.01205e-10
SPATA19	0.466163	4.06227e-10
GFOD1-AS1	0.466092	4.09034e-10
HOXC13	0.465967	4.14031e-10
SLC9A3R1	0.465886	6.26557e-10
AL157904.1	0.465865	4.18176e-10
AC016888.1	0.465664	6.40509e-10
PI4K2A	0.46563	6.42653e-10
AL049775.1	0.465592	4.29401e-10
SLC22A23	0.465407	6.56936e-10
AC006206.2	0.465362	4.39092e-10
RN7SL318P	0.465324	4.4073e-10
LPAR6	0.465223	6.68909e-10
AP003390.1	0.464918	6.8925e-10
RAD51AP2	0.464875	4.60372e-10
PODNL1	0.464636	7.08596e-10
MINK1	0.46454	7.15288e-10
G6PD	0.464529	7.16079e-10
UPK2	0.464424	7.23436e-10
ADGRB1	0.464402	7.25036e-10
AL845472.1	0.464254	4.88882e-10
AC004951.3	0.46399	7.54817e-10
CRKL	0.463857	7.64644e-10
PLEKHG3	0.463823	7.67172e-10
NUAK2	0.463544	7.88328e-10
SLC52A1	0.46353	7.8941e-10
SLAIN2	0.46351	7.90929e-10
RBM20	0.463465	7.94409e-10
AC016144.1	0.463437	5.29015e-10
MVK	0.463363	8.02292e-10
S100A15A	0.463274	5.37408e-10
Z82196.1	0.462831	5.60831e-10
IGFL2	0.462815	5.61745e-10
SNCB	0.462786	5.63274e-10
COL4A5	0.462592	8.6449e-10
PRDM13	0.462544	5.76565e-10
TNC	0.462528	8.69931e-10
FEM1A	0.462528	8.69931e-10
BLOC1S2	0.462406	8.80188e-10
LINC00173	0.462392	8.81388e-10
KLHDC7B-DT	0.46231	8.88378e-10
CT75	0.462228	8.95421e-10
DEFB4A	0.462166	5.97915e-10
TNK2-AS1	0.461957	9.19107e-10
AC092384.2	0.461955	9.19357e-10
MMP17	0.461382	9.71399e-10
AC134026.2	0.461071	6.64095e-10
GRHL2	0.461057	1.00209e-09
AP002847.1	0.460963	6.71042e-10
SOX2-OT	0.460588	1.048e-09
MTMR1	0.460583	1.04856e-09
AP001642.1	0.46016	7.24542e-10
IRX5	0.460021	1.10623e-09
GALR2	0.459951	1.11368e-09
STK17A	0.459846	1.12479e-09
AC073349.1	0.459541	7.6858e-10
AC129492.1	0.459505	1.16187e-09
WNT2B	0.459476	1.16498e-09
INSYN1	0.459248	1.1905e-09
ZSCAN31	0.459188	1.1972e-09
ZDHHC5	0.459163	1.20009e-09
AC073912.3	0.459109	8.00907e-10
AP001542.3	0.458878	1.23289e-09
UGT1A7	0.458656	8.36108e-10
CST6	0.458488	1.27908e-09
TM4SF19-TCTEX1D2	0.458482	8.50044e-10
RFPL4AP6	0.458384	8.57999e-10
AC078819.1	0.458356	1.29518e-09
SLCO1A2	0.458334	8.62078e-10
C10orf55	0.458257	1.30729e-09
DLX6-AS1	0.457865	1.35645e-09
TMEM132A	0.457777	1.36765e-09
BEX3	0.457723	1.37455e-09
FJX1	0.457653	1.38369e-09
SH3PXD2A	0.45752	1.40102e-09
HMGN2P23	0.457465	9.36083e-10
AC121764.1	0.457399	9.41953e-10
GTF2IRD2P1	0.457379	1.41969e-09
MKRN3	0.457223	9.57766e-10
UCN2	0.45721	1.4424e-09
NR3C1	0.45721	1.4424e-09
LHX5	0.457082	9.70594e-10
FOXI3	0.45695	9.8277e-10
RASSF9	0.456549	1.53426e-09
KRTAP19-1	0.45652	1.02353e-09
MYO1H	0.456462	1.54684e-09
FABP5P4	0.456456	1.02974e-09
DEFB4B	0.456105	1.06431e-09
AC005863.1	0.456087	1.06619e-09
FAM162A	0.45605	1.60739e-09
SMCP	0.455452	1.13179e-09
PLXNB3	0.455186	1.74163e-09
ARHGEF5	0.4547	1.82166e-09
IGFL3	0.454686	1.21626e-09
UBAP1	0.454644	1.83119e-09
LINC02837	0.454396	1.24979e-09
STX11	0.454294	1.89132e-09
PADI1	0.454211	1.27159e-09
BCL2L13	0.454204	1.90714e-09
ST6GAL2	0.454138	1.28036e-09
NEFM	0.454054	1.29038e-09
CDCA4	0.45404	1.93613e-09
AC005042.1	0.454036	1.29267e-09
AC099066.2	0.453913	1.95891e-09
JAG1	0.453823	1.97527e-09
CHCHD4P2	0.453773	1.32476e-09
LPAR5	0.45343	2.04781e-09
AL139008.1	0.453102	1.41053e-09
AP002957.1	0.452972	1.42775e-09
GPR78	0.452892	1.43835e-09
AC011632.1	0.452737	1.45931e-09
RORA	0.452634	2.20281e-09
DLK2	0.452411	2.24819e-09
REPS1	0.4524	2.25051e-09
RPL35AP28	0.452311	1.51846e-09
FAM181A	0.45228	1.52281e-09
CBARP	0.452025	2.32899e-09
CCDC190	0.451989	1.5646e-09
TSPAN14	0.451649	2.41005e-09
AC005537.1	0.451384	2.46895e-09
ZNF512B	0.451316	2.4842e-09
DNAJB6	0.451288	2.49059e-09
AL049649.1	0.451251	1.6756e-09
ADGRD2	0.451236	1.67797e-09
AC093895.1	0.45118	1.68666e-09
HOXA7	0.450907	2.57829e-09
S100A11P2	0.450627	2.64446e-09
OXGR1	0.450623	1.77596e-09
TET2	0.450585	2.65463e-09
AC104581.3	0.450567	1.78512e-09
CFAP58-DT	0.449881	1.90206e-09
AL391704.1	0.449816	1.91359e-09
CRLF1	0.449772	2.85715e-09
APOBEC3C	0.449707	2.87394e-09
ATG4D	0.449679	2.88127e-09
RNY3P7	0.449633	1.94604e-09
ITPKB	0.449591	2.9041e-09
GTF2IRD1	0.449419	2.94954e-09
MMP13	0.449385	2.95856e-09
SLC39A6	0.449377	2.96081e-09
AL353608.2	0.448986	2.06568e-09
KC877982.1	0.448886	2.08487e-09
KCNJ18	0.448873	2.08737e-09
FLRT2	0.448702	3.1461e-09
SH2D5	0.448208	3.28869e-09
MIR210HG	0.448093	3.32298e-09
ZYG11A	0.44798	3.35676e-09
KIF18BP1	0.447956	2.27093e-09
AC008705.1	0.447933	2.27561e-09
DRAP1	0.447788	3.41493e-09
MIR8058	0.447574	2.35183e-09
LDB1	0.44741	3.53238e-09
EMP2	0.447367	3.54577e-09
GINS3	0.447178	3.60614e-09
STRN	0.44711	3.62801e-09
ODF4	0.446979	2.48357e-09
VAX1	0.446972	2.48508e-09
AC006483.1	0.446755	3.74488e-09
AL022326.2	0.44675	2.53604e-09
KCNA7	0.446699	2.54805e-09
FAM155B	0.446671	2.55445e-09
OVOL1-AS1	0.446607	2.56949e-09
LIVAR	0.44648	2.59955e-09
GPR149	0.446464	2.6033e-09
KC6	0.446449	2.60693e-09
CORO1C	0.446264	3.91218e-09
AC009570.1	0.446238	3.92102e-09
HNRNPA1P27	0.446227	3.92496e-09
UPP1	0.446137	3.95659e-09
AP003119.3	0.446055	3.98546e-09
CHKB-DT	0.445789	4.08044e-09
RN7SKP116	0.445671	2.79861e-09
AC112206.3	0.445664	2.80021e-09
ATP6V1E1	0.445617	4.14322e-09
TCF4-AS1	0.445572	2.82384e-09
RPS27P16	0.445524	2.8363e-09
TMEM131L	0.445301	4.2609e-09
AC022146.2	0.4453	2.89468e-09
FADS6	0.445196	2.92232e-09
HS3ST4	0.445153	2.9336e-09
ADORA2B	0.445005	4.37412e-09
SLC18A3	0.444867	3.01093e-09
AKR1C1	0.444734	4.48013e-09
AL358852.1	0.444728	4.48236e-09
LINC02242	0.444653	3.07004e-09
ATP2B4	0.444243	4.67855e-09
ARAP2	0.444031	4.76663e-09
AC020661.1	0.444014	4.77375e-09
ALK	0.443853	3.3009e-09
SLC10A3	0.443785	4.87079e-09
AL160313.1	0.443563	3.38893e-09
RUNDC3A-AS1	0.443472	5.00684e-09
TLR5	0.443006	5.21579e-09
ALOX12P2	0.442874	5.27681e-09
LIMK2	0.44286	5.28334e-09
B3GNT8	0.442744	5.3372e-09
GAST	0.442729	3.65405e-09
LINC00462	0.442523	3.72268e-09
AC009118.1	0.442509	3.72738e-09
BTF3P7	0.442414	5.49377e-09
AC037486.1	0.442303	3.7971e-09
AP005435.1	0.442159	3.84664e-09
FMO9P	0.441951	3.91939e-09
AC079226.1	0.441915	3.93212e-09
WNT10A	0.44186	5.76594e-09
ARL4C	0.441846	5.77305e-09
QKI	0.441722	5.83597e-09
AEBP2	0.441451	5.97552e-09
ZNRF1	0.44142	5.99172e-09
RNU6-857P	0.441392	4.12158e-09
AL133368.1	0.441324	4.14672e-09
PI3	0.44116	6.1288e-09
AC099487.1	0.441104	4.22948e-09
DUSP9	0.441027	4.25905e-09
ST8SIA6	0.440871	4.31898e-09
AC010677.1	0.440748	6.3525e-09
MAGEA10-MAGEA5	0.440726	4.37535e-09
GNGT1	0.440681	4.39309e-09
LINP1	0.440627	4.41445e-09
LINC01886	0.440583	4.43173e-09
ACAP3	0.440421	6.53578e-09
HOMER2	0.440395	6.55021e-09
TDRP	0.440367	6.56628e-09
AC018470.1	0.440247	4.56719e-09
LCE2C	0.440183	4.59346e-09
GAPDHP35	0.440155	6.68799e-09
IPO13	0.440153	6.68963e-09
SRD5A1	0.440147	6.6929e-09
KDM5B	0.440054	6.74718e-09
AC004997.1	0.44005	4.64855e-09
METAP1	0.439757	6.92267e-09
TPM4P1	0.439664	4.81179e-09
SLC13A5	0.439495	7.08175e-09
MIR4497	0.439445	4.90686e-09
AC068473.4	0.439239	4.998e-09
NCKAP5-IT1	0.439186	5.02171e-09
AC008687.2	0.439162	5.03213e-09
AC011472.2	0.439024	7.37621e-09
STEAP1B	0.438744	7.55626e-09
NGB	0.438696	5.24556e-09
CHST3	0.438674	7.60238e-09
AC006262.4	0.438645	5.26947e-09
DMRT3	0.438612	5.28517e-09
AC130686.1	0.438503	5.33657e-09
IQANK1	0.438259	7.8791e-09
THEG	0.438233	5.46655e-09
EPHX1	0.438182	7.93096e-09
LINC00645	0.438087	5.53772e-09
ACSL1	0.43805	8.02202e-09
N4BP3	0.437931	8.10423e-09
ELOVL5	0.437844	8.16543e-09
SLC9A3P2	0.437509	5.82948e-09
AC006487.1	0.437422	5.87462e-09
RNH1	0.437401	8.48222e-09
AC005865.1	0.437046	6.07384e-09
CRYBG1	0.437011	8.77035e-09
DEFB103A	0.436892	6.15731e-09
ARL2BP	0.436771	8.95245e-09
NSDHL	0.43659	9.09195e-09
PARD3-AS1	0.436555	6.34377e-09
AC018685.2	0.436455	6.39996e-09
AC090579.1	0.436353	9.27819e-09
SCPEP1	0.436303	9.31858e-09
MAGEA5	0.436241	6.52219e-09
DYNLRB2	0.436214	6.53794e-09
ATP13A5	0.436079	6.61634e-09
AC024581.1	0.436016	6.65311e-09
PGDP1	0.435905	9.64077e-09
AKR1C7P	0.435694	6.84479e-09
RILPL1	0.435662	9.84249e-09
GSDME	0.435656	9.84723e-09
OVOL1	0.435651	9.85197e-09
DBNL	0.435651	9.85197e-09
AL160412.1	0.435431	7.00546e-09
C18orf25	0.435419	1.00482e-08
JAG2	0.435233	1.02089e-08
ZFP36L1	0.435188	1.02483e-08
AC142086.1	0.435174	7.16604e-09
BLACE	0.435156	7.17719e-09
NIBAN1	0.435032	1.03845e-08
HDGFL3	0.434973	1.0437e-08
AC006305.1	0.434719	7.45868e-09
AC106795.2	0.434578	1.07935e-08
BX324167.1	0.434546	7.57264e-09
DHCR24	0.434536	1.08324e-08
UBQLN2	0.434527	1.08402e-08
SOX1	0.434466	7.62629e-09
AC245041.1	0.434288	7.74615e-09
B3GNT4	0.434234	1.11137e-08
TCHHL1	0.434135	7.85124e-09
MXRA7	0.434016	1.13204e-08
SSBP2	0.433881	1.14511e-08
FAM89A	0.433576	1.17505e-08
EPHB3	0.43357	1.17561e-08
AL391244.1	0.433562	8.2557e-09
LINC01964	0.433252	8.48256e-09
LINC00656	0.433229	8.50011e-09
GYS1	0.433105	1.22283e-08
ADGRF2	0.433036	8.64499e-09
LINC00898	0.43296	8.70234e-09
BFSP1	0.432766	1.2583e-08
DCTN2	0.432732	1.26191e-08
ABI1	0.432656	1.27004e-08
ATMIN	0.432551	1.28128e-08
GAPDH	0.432534	1.28311e-08
LINC02768	0.432519	9.04453e-09
AC007920.1	0.432343	9.18437e-09
CRNDE	0.432272	1.31181e-08
XXYLT1	0.43217	1.32308e-08
ATG9B	0.432046	1.33699e-08
TGM6	0.431956	9.49919e-09
C4orf17	0.431936	9.51561e-09
AL133232.1	0.431793	9.63558e-09
SORCS2	0.431719	1.37432e-08
TEF	0.431657	1.38152e-08
SLC25A28	0.43158	1.39039e-08
SOST	0.431578	9.81764e-09
ATL2	0.431566	1.39204e-08
AC055758.1	0.431562	9.83113e-09
AC005821.1	0.431408	9.96341e-09
PCYT1B	0.431369	1.41534e-08
AC026616.1	0.431098	1.0236e-08
RANGAP1	0.431095	1.44823e-08
KDM7A-DT	0.430937	1.46756e-08
PPTC7	0.430801	1.48432e-08
RNU6-911P	0.430736	1.05624e-08
ALG1L	0.430536	1.51767e-08
SNHG26	0.430533	1.51803e-08
AC011462.1	0.430491	1.07894e-08
PCDH19	0.430392	1.53607e-08
LIN7B	0.430355	1.54079e-08
ARNTL2	0.43031	1.54662e-08
AC016182.1	0.43029	1.09795e-08
LINC01405	0.430024	1.12357e-08
AC009264.1	0.429968	1.12902e-08
EVI5L	0.429955	1.5933e-08
DLX6	0.429595	1.16604e-08
PDLIM2	0.429486	1.65685e-08
AMMECR1	0.429336	1.67765e-08
RNF141	0.429271	1.68675e-08
TNNT1	0.429167	1.7015e-08
GFOD2	0.428941	1.7338e-08
PCYT1A	0.428933	1.73502e-08
MYCBP2	0.42893	1.73543e-08
TPI1P2	0.42882	1.7514e-08
ABCC1	0.428732	1.7642e-08
SUGCT	0.428667	1.77375e-08
C11orf87	0.428642	1.26604e-08
PPP1R14B	0.428611	1.7821e-08
GNAL	0.428501	1.79849e-08
OR9K1P	0.428489	1.28291e-08
DNAH9	0.428272	1.83298e-08
SLAMF9	0.428219	1.84116e-08
YWHAZ	0.428165	1.84938e-08
NLRP10	0.428122	1.32406e-08
AL121830.1	0.428002	1.3378e-08
LINC02159	0.427684	1.3749e-08
C12orf29	0.42766	1.92854e-08
FOLR3	0.42738	1.41127e-08
AF130417.1	0.427362	1.41349e-08
AC105101.1	0.427347	1.41531e-08
CBX2	0.427242	1.99644e-08
LINC02873	0.427052	1.4516e-08
AC099482.1	0.427041	1.45295e-08
TCAF2P1	0.427003	1.45762e-08
OLFM2	0.426943	2.04647e-08
NPL	0.426889	2.05556e-08
SNX18P13	0.426801	1.48318e-08
APCDD1	0.42679	2.07242e-08
AC018695.2	0.426759	1.4884e-08
CHL1-AS1	0.426653	1.5021e-08
DELEC1	0.426621	1.50623e-08
MDFIC	0.426477	2.12675e-08
AC055758.2	0.426403	1.5345e-08
ULK1	0.426305	2.15718e-08
AL360081.1	0.426165	1.56607e-08
TPRG1-AS2	0.425931	1.59776e-08
ITM2B	0.425853	2.23901e-08
FAM157A	0.425842	2.24109e-08
CYP26A1	0.425475	1.66123e-08
DERA	0.425458	2.31304e-08
MSN	0.425447	2.31519e-08
SPATA41	0.425303	2.34276e-08
AC087783.1	0.425043	1.72356e-08
PGAM1P10	0.425015	1.72772e-08
LINC02598	0.424996	1.73045e-08
ADAMTS20	0.424962	1.73547e-08
SQLE	0.424902	2.4212e-08
AF178030.1	0.424792	1.76075e-08
AC068473.3	0.424734	1.76952e-08
AC009271.1	0.424719	1.7718e-08
KRT25	0.424651	1.78204e-08
MORC3	0.4246	2.48197e-08
AP001790.1	0.424474	1.80912e-08
ME1	0.424456	2.51144e-08
PART1	0.424318	2.54008e-08
PRICKLE1	0.424239	2.55658e-08
FAM237A	0.424162	1.85768e-08
DPF1	0.42405	2.59649e-08
GAMT	0.423985	2.61032e-08
RNASEH2CP1	0.423983	1.8862e-08
RPL37P3	0.42395	1.89144e-08
AP000251.1	0.423933	1.89425e-08
PLEKHG5	0.423928	2.62241e-08
DRG1P1	0.423892	2.6303e-08
NLRP1	0.423756	2.65962e-08
AC126773.4	0.423725	2.66638e-08
SLC24A3	0.423722	2.66699e-08
CHRNA9	0.423713	1.92987e-08
BX324167.2	0.423235	2.0097e-08
AC011005.4	0.423223	2.0118e-08
UBC	0.423042	2.8194e-08
VWA8-AS1	0.422994	2.05119e-08
PGD	0.422988	2.83176e-08
APLF	0.42274	2.88971e-08
KDM4B	0.422573	2.9292e-08
G2E3-AS1	0.422558	2.12828e-08
MPPED2	0.422489	2.94947e-08
AC092325.1	0.422312	2.1729e-08
LINC01980	0.42228	2.17884e-08
AL033397.1	0.422246	2.18508e-08
HOXD10	0.422221	3.01457e-08
RNA5SP371	0.422143	2.20407e-08
YPEL5	0.42213	3.0368e-08
UBE2Q2P6	0.421534	2.32031e-08
PRDM1	0.421475	3.20279e-08
HDAC1P2	0.421346	3.23672e-08
SLC48A1	0.421306	3.24711e-08
AP001205.1	0.4213	2.36638e-08
ACTR3	0.421148	3.28901e-08
AC103563.2	0.420872	2.45328e-08
PPARD	0.420857	3.36743e-08
DEFB103B	0.420815	2.4651e-08
AC025166.1	0.420792	2.46969e-08
CROT	0.420538	3.45552e-08
AKIRIN2	0.420321	3.51682e-08
CLDN24	0.420102	2.61705e-08
DIRC3	0.419915	2.65847e-08
AP001962.1	0.419885	2.66503e-08
AC015818.2	0.419841	2.67491e-08
AP001360.1	0.419825	2.67861e-08
ALDH4A1	0.419824	3.66085e-08
PPP1R3G	0.419776	3.67506e-08
FLJ42969	0.419684	2.71046e-08
PAQR7	0.419683	3.70279e-08
RBP7	0.419604	3.72648e-08
AC093843.1	0.419578	2.73459e-08
KLHL13	0.41933	3.80967e-08
GTF3C1	0.419248	3.83489e-08
LIM2	0.419202	2.82197e-08
WNT4	0.419006	3.91061e-08
COMT	0.4188	3.97601e-08
TNPO1P2	0.418594	2.96898e-08
ABHD5	0.418557	4.0544e-08
KRT90P	0.418154	3.07985e-08
CDKN1A	0.418136	4.19374e-08
GAPDHP47	0.417926	3.13899e-08
MUC22	0.41789	3.14828e-08
C12orf56	0.417824	3.16566e-08
RRAGC	0.417733	4.33178e-08
KLF7	0.417346	4.46811e-08
AC026470.2	0.417337	4.47114e-08
ZNF658	0.417335	4.47215e-08
BCL2L2	0.417335	4.47215e-08
TMEM185A	0.417199	4.52092e-08
RASSF5	0.417112	4.5527e-08
AC114956.1	0.417069	4.56814e-08
LY6G6E	0.417057	3.37423e-08
AJUBA	0.417055	4.57331e-08
MAP3K4	0.417024	4.58468e-08
MPPED2-AS1	0.417023	3.38373e-08
ARHGEF34P	0.41692	4.62314e-08
CES1P2	0.416851	3.43234e-08
LRFN2	0.416791	3.44931e-08
SCNN1D	0.416685	4.71054e-08
CD44-AS1	0.416685	4.71054e-08
EEA1	0.416601	4.74251e-08
FOXN3-AS1	0.41644	4.80385e-08
NKX2-5	0.416368	3.57258e-08
DNAJB6P1	0.416344	4.84079e-08
FOXL2	0.416288	3.59639e-08
TP53TG1	0.416079	4.94436e-08
LIPN	0.416077	3.65951e-08
ESRP1	0.41607	4.9477e-08
SMPD4P1	0.416045	3.66924e-08
SRGAP3	0.416039	4.95997e-08
GJA1P1	0.416025	4.96555e-08
SLC3A2	0.41585	5.03531e-08
FZR1	0.415731	5.0831e-08
DZIP1	0.415593	5.1394e-08
AL159166.1	0.41555	3.82265e-08
RCOR1	0.415469	5.19047e-08
AC034223.2	0.415328	3.89339e-08
CLCA4-AS1	0.415322	5.25145e-08
LY6K	0.415246	5.28338e-08
WNT5A	0.415212	5.29763e-08
CACNA1B	0.415158	5.32027e-08
CHL1	0.415048	5.36704e-08
AC138207.7	0.415031	5.37427e-08
SNX18	0.415017	5.3803e-08
CLEC12A-AS1	0.414786	4.07139e-08
RBM43P1	0.414754	4.08227e-08
LINC01792	0.414473	4.17779e-08
EHD2	0.414196	5.74276e-08
RNASE10	0.41404	4.32926e-08
ARHGAP23P1	0.413999	4.34373e-08
MOB3C	0.413978	5.84251e-08
AL161640.1	0.413822	4.40748e-08
CDYL	0.413806	5.92272e-08
EFNB3	0.413789	5.93067e-08
ALDH3A1	0.413784	5.93332e-08
LINC00887	0.413578	6.03086e-08
AL138688.1	0.413498	4.52646e-08
HOMER1	0.41349	6.07275e-08
RPS4XP12	0.41338	4.57036e-08
AP3B2	0.413174	6.22641e-08
SFTPD	0.413037	4.7008e-08
FGF1	0.412923	6.35118e-08
PALLD	0.412864	6.38096e-08
LCE1A	0.412855	4.77147e-08
SPART	0.412595	6.51739e-08
AC112693.1	0.412392	4.95578e-08
RANBP9	0.412339	6.6507e-08
AL049775.2	0.412175	5.04429e-08
HECA	0.412155	6.74751e-08
CPNE8	0.412138	6.75652e-08
PTPRQ	0.412137	5.06011e-08
KRT43P	0.412113	5.06975e-08
MXI1	0.412053	6.80171e-08
IGFL2-AS1	0.411792	5.20454e-08
KIAA0895LP1	0.411701	5.24347e-08
AP1B1	0.41167	7.01027e-08
CMIP	0.411661	7.01494e-08
TICAM1	0.411627	7.03364e-08
CDK2AP1	0.411596	7.05083e-08
AC007389.2	0.411343	5.39852e-08
TNNT2	0.411246	7.2474e-08
AC099506.1	0.411241	5.44371e-08
AC004053.1	0.411115	5.50007e-08
DYNLL1P1	0.411054	7.35742e-08
AC245047.3	0.411025	5.54034e-08
JUNB	0.410919	7.43604e-08
KLK4	0.410719	5.6799e-08
NANOS1	0.410713	7.55716e-08
AC007785.1	0.410584	5.74262e-08
AC010307.4	0.410537	5.76476e-08
KREMEN2	0.410515	7.67507e-08
DUX4L9	0.410511	5.77675e-08
FRMD4B	0.410329	7.78787e-08
TUSC3	0.410289	7.812e-08
EML5	0.410219	7.85526e-08
PLEKHG4B	0.410097	7.93022e-08
AL133353.1	0.409959	6.04167e-08
AIF1L	0.409897	8.05549e-08
AL356585.2	0.409858	6.09128e-08
TCF7L1	0.409776	8.13228e-08
TRPV3	0.409654	8.20977e-08
AL162311.3	0.409366	8.39642e-08
NETO1	0.409354	6.3453e-08
COL4A6	0.409335	8.41679e-08
AC026333.3	0.409247	6.40048e-08
AC087392.5	0.408988	8.64783e-08
ZNF518B	0.408974	8.65735e-08
OR5BH1P	0.408875	6.59596e-08
TECRP1	0.40879	8.78201e-08
WFDC21P	0.408655	8.87518e-08
TRAPPC5	0.408601	8.91232e-08
ABHD17AP4	0.408303	6.90778e-08
AL160408.4	0.408145	6.9966e-08
AL022344.1	0.407874	7.15121e-08
ELOCP32	0.407817	7.18416e-08
AC109462.2	0.407799	7.19449e-08
AC093904.3	0.407713	7.24438e-08
MAPK10	0.407709	9.5523e-08
AL390755.1	0.407577	7.32403e-08
AC005077.2	0.407452	7.39836e-08
AC015660.1	0.407364	7.45094e-08
CHODL-AS1	0.407241	7.52494e-08
AC020763.4	0.407142	9.98206e-08
FRG1KP	0.407049	7.64214e-08
DCBLD2	0.406902	1.01693e-07
ANKRD20A10P	0.406881	7.74585e-08
LYSMD4	0.406854	1.02072e-07
DLX2-DT	0.406837	7.77347e-08
AL512324.1	0.406755	7.82431e-08
GHR	0.406744	1.02945e-07
PGAM4	0.406642	1.03758e-07
AC124067.1	0.40663	7.90315e-08
SETBP1-DT	0.406547	1.04531e-07
SEMA4B	0.406476	1.05103e-07
RNF187	0.40634	1.0621e-07
AC093865.1	0.406323	8.10072e-08
RIMKLB	0.405957	1.09407e-07
NPEPPS	0.405923	1.09694e-07
EGF	0.405872	8.39852e-08
KLHDC7B	0.405578	1.12647e-07
RNA5SP385	0.405307	8.78656e-08
B4GALNT4	0.405231	1.15702e-07
SLCO3A1	0.405059	1.17246e-07
P3H2	0.404929	1.18424e-07
KEAP1	0.404794	1.19665e-07
CSPG4P11	0.404725	9.20487e-08
CNTNAP3B	0.404618	9.28374e-08
DLGAP1-AS4	0.40456	9.32666e-08
ARPC2	0.404511	1.2229e-07
RNF152	0.404379	1.23543e-07
AC092070.4	0.404331	9.49822e-08
KATNBL1	0.404319	1.24107e-07
OR1F1	0.404177	9.61535e-08
U3	0.404153	9.63367e-08
ACKR3	0.404136	1.25868e-07
CD207	0.404113	1.26086e-07
HCG22	0.404085	9.68635e-08
AC099328.1	0.404043	9.71839e-08
LINC00911	0.404026	9.73185e-08
EPO	0.403882	9.8437e-08
LINC01806	0.403741	1.29742e-07
LINC01550	0.403707	1.30079e-07
PNCK	0.403693	1.3022e-07
AC019080.1	0.403648	1.30672e-07
IRF2BPL	0.403385	1.33326e-07
ELL2P1	0.403377	1.33413e-07
AL445933.1	0.403261	1.346e-07
SC5D	0.403179	1.35446e-07
GOLGA7B	0.40312	1.36062e-07
KCNG1	0.403021	1.37094e-07
C5orf66	0.402928	1.38074e-07
LINC01094	0.402775	1.39692e-07
SRP72P1	0.402716	1.0798e-07
AL356515.1	0.402451	1.10275e-07
IQCA1	0.402397	1.43787e-07
SPINK8	0.402307	1.11533e-07
RNU6-160P	0.402299	1.1161e-07
RTL8A	0.402245	1.4547e-07
NEK4P1	0.40215	1.12934e-07
AC008517.1	0.40203	1.14005e-07
H3-3B	0.401929	1.4902e-07
KRT126P	0.401917	1.1503e-07
SLC25A12	0.401875	1.4963e-07
COL8A2	0.401813	1.5034e-07
TIGD5	0.401805	1.50437e-07
BORCS5	0.401805	1.50437e-07
AC106795.3	0.401641	1.17564e-07
AL359220.1	0.401641	1.52325e-07
SLC16A11	0.401534	1.53574e-07
LNCAROD	0.401473	1.19139e-07
LINC02613	0.40147	1.19159e-07
UBXN6	0.401217	1.57313e-07
AC016573.1	0.40115	1.22206e-07
KCTD21	0.400955	1.60484e-07
SNX29	0.400831	1.62006e-07
DIPK2A	0.4008	1.62389e-07
SERPINB7	0.40075	1.2612e-07
AC090587.1	0.400131	1.70844e-07
CLTB	0.400077	1.7154e-07
LY6G6F	0.400005	1.33724e-07
PMAIP1	0.399902	1.73829e-07
AC068870.2	0.399747	1.75885e-07
TXNDC17	0.399521	1.78916e-07
RBMS1	0.39925	1.8262e-07
FHOD3	0.399194	1.83401e-07
MUC21	0.399148	1.43019e-07
CLCA3P	0.399095	1.4362e-07
PTMS	0.39903	1.85684e-07
CTNND1	0.398999	1.8612e-07
AC009159.2	0.398919	1.45607e-07
SLC15A2	0.398787	1.89119e-07
CNOT6LP1	0.398612	1.91633e-07
ETF1	0.398544	1.92614e-07
LCE2B	0.398426	1.51327e-07
AC092125.1	0.398416	1.51445e-07
EPHA1	0.398395	1.94799e-07
TRIM6	0.398381	1.95007e-07
LAMP2	0.39835	1.95463e-07
U62317.1	0.398242	1.9705e-07
LINC01883	0.398213	1.5387e-07
SEC14L5	0.398113	1.98987e-07
DSPP	0.398098	1.55262e-07
SNORD93	0.398033	1.56049e-07
HSPA4	0.397686	2.05474e-07
LCE2A	0.397648	1.60802e-07
VAV3	0.397599	2.0683e-07
NUDT10	0.397541	1.62148e-07
AC010275.1	0.397404	1.63886e-07
MAPK10-AS1	0.397354	1.6453e-07
RPL23AP87	0.397242	1.6597e-07
CTB-178M22.2	0.397188	1.66663e-07
AKR1B10	0.397113	2.14514e-07
INA	0.39704	2.15699e-07
GPR27	0.396952	2.17121e-07
TBX6	0.39691	2.17812e-07
TSBP1	0.3968	1.71766e-07
AC091135.1	0.39657	1.74867e-07
OR1F2P	0.396461	1.76356e-07
AL021997.2	0.396378	1.77494e-07
SMIM10L2B	0.396317	2.27708e-07
[truncated: 52,965 more rows]
